# Supplementary material for: RISK: a next-generation tool for biological network annotation and visualization
Source: Bioinformatics. 2025 Dec 19;42(1):btaf669. doi: 10.1093/bioinformatics/btaf669 (PMC12766918; doi:10.1093/bioinformatics/btaf669)
Supplement: btaf669_Supplementary_Data [file btaf669_supplementary_data.zip]

Archive with 9 entries (9 files):
- Supp Figure 1 - BIOINF-2025-0598.jpg
- Supp Figure 2 - BIOINF-2025-0598.jpg
- Supp Figure 3 - BIOINF-2025-0598.jpg
- Supp Figure 4 - BIOINF-2025-0598.jpg
- Supp Figure 5 - BIOINF-2025-0598.jpg
- Supp Figure 6 - BIOINF-2025-0598.jpg
- Supp Figure 7 - BIOINF-2025-0598.jpg
- Supp Figure 8 - BIOINF-2025-0598.jpg
- Supplementary Figures -  BIOINF-2025-0598.pdf
